# Supplementary material for: On the Origins of Omicron’s Unique Spike Gene Insertion
Source: Vaccines (Basel). 2022 Sep 9;10(9):1509. doi: 10.3390/vaccines10091509 (PMC9504260; doi:10.3390/vaccines10091509)
Supplement: Supplementary file 1 [file vaccines-10-01509-s001.zip]

Archive with 1 entries (1 files):
- vaccines-1796862-supplementary-conversion.pdf
